# Supplementary material for: Germination Season and Watering Regime, but Not Seed Morph, Affect Life History Traits in a Cold Desert Diaspore-Heteromorphic Annual
Source: PLoS One. 2014 Jul 11;9(7):e102018. doi: 10.1371/journal.pone.0102018 (PMC4094427; doi:10.1371/journal.pone.0102018)
Supplement: Table S1 — Pearson correlations among characters for AW, SW and SNW plants (from upper and lower seeds of the two flower-color morphs). N = 180. *P<0.05; **P<0.001. (XLS) [file pone.0102018.s001.xls]

## Sheet: Supporting Information
Supporting Information
Table S1. Pearson correlations among characters for AW, SW and SNW plants (from upper and lower seed of two flower-color morphs). N ＝ 180. * P ＜ 0.05; ** P＜ 0.001.
	Emergence date	Flowering date	Fruiting date	Maturation date	Growth period	Flowering period	Fruiting period	Post-germination life span	Survival percentage	Percentage survival to reproduction	Plant height at maturity	Number of branches	Branch length	Height growth rate per week	Number of infructescenses	Number of siliques per infructescense	Number of siliques per individual	Number of upper siliques per infructescense	Number of upper siliques per individual	Number of lower siliques per infructescense	Number of lower siliques per individual	Number of seeds per silique (upper siliques)	Number of seeds per individual (upper siliques)	Number of seeds per silique (lower siliques)	Number of seeds per individual (lower siliques)	Total number of seeds per individual	Upper/lower silique number ratio	Seed number ratio from upper/lower siliques	Upper/lower silique mass ratio	Seed mass ratio from upper/lower siliques
Emergence date	1
Flowering date	0.72**	1
Fruiting date	0.49**	0.58**	1
Maturation date	0.58**	0.66**	0.49**	1
Growth period	-0.73**	-0.64**	-0.50**	-0.58**	1
Flowering period	-0.71**	-0.66**	-0.49**	-0.59**	0.69**	1
Fruiting period	0.30**	0.20**	0.1	0.45**	-0.36**	-0.31**	1
Post-germination life span	-0.74**	-0.65**	-0.50**	-0.58**	0.76**	0.68**	-0.27**	1
Survival percentage	-0.26	0.06	0.19	-0.07	0.24	-0.01	0.12	0.28	1
Percentage survival to reproduction	-0.32	-0.13	0.11	-0.02	0.02	-0.11	0.23	-0.09	0.40*	1
Plant height at maturity	-0.75**	-0.83**	-0.61**	-0.64**	0.69**	0.74**	-0.20**	0.71**	0.27	0.18	1
Number of branches	-0.74**	-0.81**	-0.65**	-0.63**	0.69**	0.73**	-0.23**	0.75**	0.07	-0.24	0.82**	1
Branch length	-0.77**	-0.84**	-0.58**	-0.71**	0.71**	0.72**	-0.28**	0.71**	0.18	0.34*	0.85**	0.85**	1
Height growth rate per week	0.57**	0.39**	0.30**	0.48**	-0.65**	-0.53**	0.47**	-0.68**	0.11	0.18	-0.31**	-0.51**	-0.46**	1
Number of infructescenses	-0.75**	-0.73**	-0.45**	-0.61**	0.67**	0.75**	-0.30**	0.70**	0.2	-0.04	0.78**	0.76**	0.77**	-0.52**	1
Number of siliques per infructescense	-0.74**	-0.85**	-0.66**	-0.65**	0.69**	0.69**	-0.26**	0.70**	-0.3	-0.1	0.87**	0.80**	0.87**	-0.42**	0.726**	1
Number of siliques per individual	-0.77**	-0.85**	-0.60**	-0.67**	0.69**	0.74**	-0.25**	0.72**	-0.02	-0.11	0.88**	0.83**	0.88**	-0.43**	0.912**	0.93**	1
Number of upper siliques per infructescense	-0.75**	-0.83**	-0.64**	-0.65**	0.68**	0.71**	-0.26**	0.70**	-0.18	0.04	0.89**	0.79**	0.86**	-0.40**	0.75**	0.96**	0.92**	1
Number of upper siliques per individual	-0.77**	-0.84**	-0.61**	-0.67**	0.69**	0.75**	-0.25**	0.72**	0.02	0.04	0.89**	0.82**	0.87**	-0.42**	0.90**	0.92**	0.98**	0.95**	1
Number of lower siliques per infructescense	-0.58**	-0.69**	-0.53**	-0.51**	0.58**	0.53**	-0.24**	0.56**	-0.28	-0.21	0.64**	0.63**	0.68**	-0.43**	0.55**	0.84**	0.74**	0.68**	0.66**	1
Number of lower siliques per individual	-0.73**	-0.81**	-0.54**	-0.62**	0.67**	0.70**	-0.27**	0.70**	-0.12	-0.21	0.81**	0.78**	0.83**	-0.48**	0.87**	0.89**	0.95**	0.81**	0.89**	0.86**	1
Number of seeds from upper siliques per silique	-0.31**	-0.45**	-0.40**	-0.34**	0.33**	0.35**	-0.12	0.36**	0.19	-0.3	0.50**	0.45**	0.45**	-0.22**	0.40**	0.52**	0.51**	0.51**	0.51**	0.44**	0.48**	1
Number of seeds from upper siliques per individual	-0.76**	-0.84**	-0.61**	-0.67**	0.69**	0.75**	-0.25**	0.714**	0.1	-0.13	0.89**	0.82**	0.87**	-0.42**	0.89**	0.92**	0.98**	0.95**	0.99**	0.66**	0.88**	0.59**	1
Number of seeds from lower siliques per silique	-0.07	0.06	0.11	-0.06	0.05	0.12	-0.05	0.11	0.02	0.04	-0.03	-0.02	-0.003	-0.09	0.1	-0.13	-0.03	-0.1	-0.03	-0.13	-0.02	0.03	-0.02	1
Number of seeds from lower siliques per individual	-0.74**	-0.77**	-0.49**	-0.62**	0.66**	0.71**	-0.27**	0.70**	-0.07	-0.09	0.79**	0.76**	0.81**	-0.49**	0.88**	0.84**	0.92**	0.77**	0.86**	0.81**	0.97**	0.46**	0.86**	0.19*	1
Total number of seeds per individual	-0.77**	-0.85**	-0.60**	-0.67**	0.69**	0.75**	-0.25**	0.72**	0.05	-0.13	0.89**	0.83**	0.88**	-0.42**	0.91**	0.92**	0.99**	0.93**	0.99**	0.71**	0.93**	0.57**	0.99**	0.04	0.91**	1
Upper/lower silique number ratio	-0.44**	-0.45**	-0.36**	-0.39**	0.35**	0.44**	-0.08	0.38**	0.22	0.34*	0.56**	0.47**	0.50**	-0.104	0.48**	0.48**	0.53**	0.68**	0.65**	-0.03	0.25**	0.28**	0.64**	-0.02	0.24**	0.56**	1
Seed number ratio from upper/lower siliques	-0.40**	-0.50**	-0.43**	-0.37**	0.35**	0.40**	-0.07	0.36**	0.17	-0.01	0.60**	0.49**	0.52**	-0.081	0.45**	0.57**	0.56**	0.72**	0.66**	0.12	0.32**	0.46**	0.68**	-0.35**	0.24**	0.58**	0.90**	1
Upper/lower silique mass ratio	-0.43**	-0.56**	-0.40**	-0.40**	0.31**	0.41**	-0.03	0.37**	-0.07	0.12	0.60**	0.49**	0.55**	-0.031	0.47**	0.56**	0.59**	0.71**	0.68**	0.11	0.35**	0.32**	0.67**	-0.03	0.33**	0.61**	0.87**	0.81**	1
Seed mass ratio from upper/lower siliques	-0.40**	-0.50**	-0.44**	-0.37**	0.35**	0.40**	-0.05	0.36**	0.13	-0.01	0.60**	0.49**	0.52**	-0.073	0.45**	0.57**	0.56**	0.72**	0.66**	0.12	0.32**	0.46**	0.68**	-0.34**	0.24**	0.59**	0.89**	0.99**	0.81**	1
